# Supplementary material for: Methyl 1H-pyrrole-2-carboxyl­ate
Source: Acta Crystallogr Sect E Struct Rep Online. 2009 Aug 19;65(Pt 9):o2195. doi: 10.1107/S1600536809030906 (PMC2970022; doi:10.1107/S1600536809030906)
Supplement: Supplementary file 1 [file e-65-o2195-sup1.cif]

##############################################################################
###                                                                        ###
###        Electronic paper (Acta Crystallographica Section E)             ###
###                                                                        ###
##############################################################################
#                                                                            #
# This CIF contains the data in a paper accepted for publication in Acta     #
# Crystallographica Section E. It conforms to the requirements of Notes      #
# for Authors for Section E, and has been peer reviewed under the auspices   #
# of the IUCr Commission on Journals.                                        #
#                                                                            #
# Full details of the Crystallographic Information File format               #
# are given in the paper "The Crystallographic Information File (CIF):       #
# a New Standard Archive File for Crystallography" by S. R. Hall, F. H.      #
# Allen and I. D. Brown [Acta Cryst. (1991), A47, 655-685].                  #
#                                                                            #
# The current version of the core CIF dictionary is obtainable from          #
# ftp://ftp.iucr.org/pub/cif_core.dic. The current version number is 2.4.    #
#                                                                            #
# Software is freely available for graphical display of the structure(s) in  #
# this CIF.  For information consult the CIF home page http://www.iucr.org/  #
# cif/home.html                                                              #
#                                                                            #
# This file may be used for bona fide research purposes within the           #
# scientific community so long as proper attribution is given to the journal # 
# article from which it was obtained.                                        #
#                                                                            #
##############################################################################
                                             
data_I
_audit_creation_method     'form98_non/compatible with shelxl97-2'
_chemical_name_systematic
;
Methyl 1<i>H</i>-pyrrole-2-carboxylate
;
_chemical_name_common     '2-(formic acid methyleester)pyrrole'
_chemical_formula_moiety     'C6 H7 N O2'
_chemical_formula_sum     'C6 H7 N O2'
_chemical_formula_iupac     'C6 H7 N O2'
_chemical_formula_weight     125.13
_chemical_melting_point     ?
_symmetry_cell_setting     monoclinic
_symmetry_space_group_name_H-M     'P 21/c'
_symmetry_space_group_name_Hall     '-P 2ybc'
loop_
    _symmetry_equiv_pos_as_xyz
    'x, y, z'
    '-x, y+1/2, -z+1/2'
    '-x, -y, -z'
    'x, -y-1/2, z-1/2'
_cell_length_a     7.5346(19)
_cell_length_b     5.4598(14)
_cell_length_c     14.730(4)
_cell_angle_alpha     90.00
_cell_angle_beta     100.55(2)
_cell_angle_gamma     90.00
_cell_volume     595.7(3)
_cell_formula_units_Z     4
_cell_measurement_reflns_used     1091
_cell_measurement_theta_min     3.9556
_cell_measurement_theta_max     27.4929
_cell_measurement_temperature     200(2)
_exptl_crystal_description     platelet
_exptl_crystal_colour     colourless
_exptl_crystal_size_max     0.38
_exptl_crystal_size_mid     0.16
_exptl_crystal_size_min     0.06
_exptl_crystal_density_diffrn     1.395
_exptl_crystal_density_meas     ?
_exptl_crystal_density_method     'not measured'
_exptl_crystal_F_000     264
_exptl_absorpt_coefficient_mu     0.106
_exptl_absorpt_correction_type     none
_exptl_absorpt_process_details     ?
_exptl_absorpt_correction_T_min     ?
_exptl_absorpt_correction_T_max     ?
_exptl_special_details
;
;
_diffrn_ambient_temperature     200(2)
_diffrn_radiation_type     MoK\a
_diffrn_radiation_wavelength     0.71073
_diffrn_radiation_source     'fine-focus sealed tube'
_diffrn_radiation_monochromator     'graphite'
_diffrn_measurement_device_type     'Oxford Xcalibur KappaCCD'
_diffrn_measurement_device     'CCD camera on \k-goniostat'
_diffrn_measurement_method     \w-scans
_diffrn_reflns_number     2591
_diffrn_reflns_av_R_equivalents     0.1120
_diffrn_reflns_av_sigmaI/netI     0.1567
_diffrn_reflns_theta_min     3.98
_diffrn_reflns_theta_max     25.49
_diffrn_reflns_theta_full     25.49
_diffrn_measured_fraction_theta_max     0.988
_diffrn_measured_fraction_theta_full     0.988
_diffrn_reflns_limit_h_min     -9
_diffrn_reflns_limit_h_max     9
_diffrn_reflns_limit_k_min     -6
_diffrn_reflns_limit_k_max     6
_diffrn_reflns_limit_l_min     -17
_diffrn_reflns_limit_l_max     17
_refine_special_details
;
;
_reflns_number_total     1103
_reflns_number_gt     528
_reflns_threshold_expression     >2sigma(I)
_refine_ls_structure_factor_coef     Fsqd
_refine_ls_matrix_type     full
_refine_ls_R_factor_all     0.1415
_refine_ls_R_factor_gt     0.0695
_refine_ls_wR_factor_gt     0.1449
_refine_ls_wR_factor_ref     0.1757
_refine_ls_goodness_of_fit_ref     0.948
_refine_ls_restrained_S_all     0.948
_refine_ls_number_reflns     1103
_refine_ls_number_parameters     83
_refine_ls_number_restraints     0
_refine_ls_hydrogen_treatment     constr
_refine_ls_weighting_scheme     calc
_refine_ls_weighting_details
                 'calc w=1/[\s^2^(Fo^2^)+(0.0745P)^2^] where P=(Fo^2^+2Fc^2^)/3'
_atom_sites_solution_hydrogens     geom
_atom_sites_solution_primary     direct
_atom_sites_solution_secondary     difmap
_refine_ls_shift/su_max     0.000
_refine_ls_shift/su_mean     0.000
_refine_diff_density_max     0.266
_refine_diff_density_min     -0.263
_refine_ls_extinction_method     none
_refine_ls_extinction_coef     ?
_refine_ls_abs_structure_Flack     ?
loop_
    _atom_type_symbol
    _atom_type_description
    _atom_type_scat_dispersion_real
    _atom_type_scat_dispersion_imag
    _atom_type_scat_source
    'C' 'C' 0.0033 0.0016
                         'International Tables Vol C Tables 4.2.6.8 and 6.1.1.4'
    'H' 'H' 0.0000 0.0000
                         'International Tables Vol C Tables 4.2.6.8 and 6.1.1.4'
    'N' 'N' 0.0061 0.0033
                         'International Tables Vol C Tables 4.2.6.8 and 6.1.1.4'
    'O' 'O' 0.0106 0.0060
                         'International Tables Vol C Tables 4.2.6.8 and 6.1.1.4'
_computing_data_collection
;
CrysAlis CCD (Oxford Diffraction, 2006)
;
_computing_cell_refinement
;
CrysAlis RED (Oxford Diffraction, 2006)
;
_computing_data_reduction
;
CrysAlis RED (Oxford Diffraction, 2006)
;
_computing_structure_solution     'SHELXS97 (Sheldrick, 2008)'
_computing_structure_refinement     'SHELXL97 (Sheldrick, 2008)'
_computing_molecular_graphics
;
ORTEPIII (Burnett & Johnson, 1996),
ORTEP-3 (Farrugia, 1997) and Mercury 2.2 (Macrae <i>et
al.</i>,  2006)
;
_computing_publication_material     'SHELXL97 (Sheldrick, 2008)'
loop_
    _atom_site_type_symbol
    _atom_site_label
    _atom_site_fract_x
    _atom_site_fract_y
    _atom_site_fract_z
    _atom_site_U_iso_or_equiv
    _atom_site_adp_type
    _atom_site_calc_flag
    _atom_site_refinement_flags
    _atom_site_occupancy
    _atom_site_disorder_assembly
    _atom_site_disorder_group
    O O1 0.0203(3) 0.7534(4) 0.08955(19) 0.0312(8) Uani d . 1 . .
    O O2 -0.0644(3) 0.4755(5) 0.18723(19) 0.0331(8) Uani d . 1 . .
    N N1 0.2637(4) 0.2221(6) 0.1856(2) 0.0286(9) Uani d . 1 . .
    H H1 0.1960 0.1417 0.2183 0.034 Uiso calc R 1 . .
    C C1 0.2176(5) 0.4370(7) 0.1405(3) 0.0248(10) Uani d . 1 . .
    C C5 0.0452(5) 0.5519(7) 0.1425(3) 0.0276(10) Uani d . 1 . .
    C C6 -0.1459(5) 0.8847(7) 0.0877(3) 0.0378(12) Uani d . 1 . .
    H H6A -0.2475 0.7701 0.0753 0.057 Uiso calc R 1 . .
    H H6B -0.1594 1.0093 0.0391 0.057 Uiso calc R 1 . .
    H H6C -0.1439 0.9640 0.1476 0.057 Uiso calc R 1 . .
    C C3 0.4923(5) 0.3236(7) 0.1182(3) 0.0275(10) Uani d . 1 . .
    H H3 0.6054 0.3212 0.0984 0.033 Uiso calc R 1 . .
    C C4 0.4295(5) 0.1506(7) 0.1726(3) 0.0300(10) Uani d . 1 . .
    H H4 0.4914 0.0065 0.1967 0.036 Uiso calc R 1 . .
    C C2 0.3585(5) 0.5042(7) 0.0975(3) 0.0276(10) Uani d . 1 . .
    H H2 0.3638 0.6461 0.0608 0.033 Uiso calc R 1 . .
loop_
    _atom_site_aniso_label
    _atom_site_aniso_U_11
    _atom_site_aniso_U_22
    _atom_site_aniso_U_33
    _atom_site_aniso_U_12
    _atom_site_aniso_U_13
    _atom_site_aniso_U_23
    O1 0.0235(16) 0.0309(17) 0.0388(19) 0.0084(12) 0.0042(12) 0.0051(13)
    O2 0.0241(16) 0.0352(17) 0.041(2) 0.0013(13) 0.0090(14) -0.0012(14)
    N1 0.025(2) 0.0251(19) 0.036(2) -0.0002(15) 0.0059(15) -0.0020(16)
    C1 0.024(2) 0.022(2) 0.028(2) -0.0012(18) 0.0041(18) -0.0015(17)
    C5 0.028(2) 0.022(2) 0.030(2) 0.0005(18) -0.0009(19) -0.0072(18)
    C6 0.034(3) 0.037(3) 0.041(3) 0.009(2) 0.004(2) 0.001(2)
    C3 0.026(2) 0.031(2) 0.026(2) 0.0016(18) 0.0079(17) -0.0016(19)
    C4 0.023(2) 0.029(2) 0.035(3) 0.0024(19) -0.0013(18) -0.0029(19)
    C2 0.030(2) 0.026(2) 0.026(3) -0.0026(19) 0.0051(19) 0.0019(19)
_geom_special_details
;
;
loop_
    _geom_bond_atom_site_label_1
    _geom_bond_atom_site_label_2
    _geom_bond_site_symmetry_2
    _geom_bond_distance
    _geom_bond_publ_flag
    O1 C5 . 1.341(4) ?
    O1 C6 . 1.439(4) ?
    O2 C5 . 1.221(5) ?
    N1 C4 . 1.356(5) ?
    N1 C1 . 1.362(5) ?
    N1 H1 . 0.8800 ?
    C1 C2 . 1.382(5) ?
    C1 C5 . 1.447(5) ?
    C6 H6A . 0.9800 ?
    C6 H6B . 0.9800 ?
    C6 H6C . 0.9800 ?
    C3 C4 . 1.377(5) ?
    C3 C2 . 1.403(5) ?
    C3 H3 . 0.9500 ?
    C4 H4 . 0.9500 ?
    C2 H2 . 0.9500 ?
loop_
    _geom_angle_atom_site_label_1
    _geom_angle_atom_site_label_2
    _geom_angle_atom_site_label_3
    _geom_angle_site_symmetry_1
    _geom_angle_site_symmetry_3
    _geom_angle
    _geom_angle_publ_flag
    C5 O1 C6 . . 116.6(3) ?
    C4 N1 C1 . . 109.8(3) ?
    C4 N1 H1 . . 125.1 ?
    C1 N1 H1 . . 125.1 ?
    N1 C1 C2 . . 107.7(3) ?
    N1 C1 C5 . . 120.9(3) ?
    C2 C1 C5 . . 131.4(4) ?
    O2 C5 O1 . . 123.9(4) ?
    O2 C5 C1 . . 124.1(4) ?
    O1 C5 C1 . . 112.0(4) ?
    O1 C6 H6A . . 109.5 ?
    O1 C6 H6B . . 109.5 ?
    H6A C6 H6B . . 109.5 ?
    O1 C6 H6C . . 109.5 ?
    H6A C6 H6C . . 109.5 ?
    H6B C6 H6C . . 109.5 ?
    C4 C3 C2 . . 107.4(3) ?
    C4 C3 H3 . . 126.3 ?
    C2 C3 H3 . . 126.3 ?
    N1 C4 C3 . . 108.0(3) ?
    N1 C4 H4 . . 126.0 ?
    C3 C4 H4 . . 126.0 ?
    C1 C2 C3 . . 107.2(3) ?
    C1 C2 H2 . . 126.4 ?
    C3 C2 H2 . . 126.4 ?
loop_
    _geom_torsion_atom_site_label_1
    _geom_torsion_atom_site_label_2
    _geom_torsion_atom_site_label_3
    _geom_torsion_atom_site_label_4
    _geom_torsion_site_symmetry_1
    _geom_torsion_site_symmetry_2
    _geom_torsion_site_symmetry_3
    _geom_torsion_site_symmetry_4
    _geom_torsion
    _geom_torsion_publ_flag
    C4 N1 C1 C2 . . . . 0.0(4) ?
    C4 N1 C1 C5 . . . . 179.3(3) ?
    C6 O1 C5 O2 . . . . 0.7(5) ?
    C6 O1 C5 C1 . . . . -179.0(3) ?
    N1 C1 C5 O2 . . . . 4.1(6) ?
    C2 C1 C5 O2 . . . . -176.8(4) ?
    N1 C1 C5 O1 . . . . -176.2(3) ?
    C2 C1 C5 O1 . . . . 2.9(6) ?
    C1 N1 C4 C3 . . . . 0.3(4) ?
    C2 C3 C4 N1 . . . . -0.4(4) ?
    N1 C1 C2 C3 . . . . -0.2(4) ?
    C5 C1 C2 C3 . . . . -179.4(4) ?
    C4 C3 C2 C1 . . . . 0.4(4) ?
loop_
    _geom_hbond_atom_site_label_D
    _geom_hbond_atom_site_label_H
    _geom_hbond_atom_site_label_A
    _geom_hbond_site_symmetry_A
    _geom_hbond_distance_DH
    _geom_hbond_distance_HA
    _geom_hbond_distance_DA
    _geom_hbond_angle_DHA
    N1 H1 O2 2_545 0.88 2.06 2.933(4) 171
    C4 H4 Cg1 2_645 0.95 2.63 3.401(5) 139
data_global
_journal_date_recd_electronic     2009-07-30
_journal_date_accepted     2009-08-04
_journal_name_full     'Acta Crystallographica, Section E'
_journal_year     2009
_journal_volume     65
_journal_issue      9
_journal_page_first     o2195
_journal_page_last     o2195
_journal_paper_category     QO
_journal_coeditor_code     IS2445
_publ_contact_author_name     'Professor Peter Kl\"ufers'
_publ_contact_author_address
;
Department Chemie und Biochemie
Ludwig-Maximilians-Universit\"at
Butenandtstra\&se 5--13
D-81377 M\"unchen
Germany
;
_publ_contact_author_email     'kluef@cup.uni-muenchen.de'
_publ_contact_author_fax     '+49-89-2180-77406'
_publ_contact_author_phone     '+49-89-2180-77407'
_publ_section_title
;
Methyl 1<i>H</i>-pyrrole-2-carboxylate
;
loop_
    _publ_author_name
    _publ_author_address
    'Kerscher, Tobias'
;
Department Chemie und Biochemie
Ludwig-Maximilians-Universit\"at
Butenandtstrasse 5--13
81377 M\"unchen
Germany
;
    'Mayer, Peter'
;
Department Chemie und Biochemie
Ludwig-Maximilians-Universit\"at
Butenandtstrasse 5--13
81377 M\"unchen
Germany
;
    'Kl\"ufers, Peter'
;
Department Chemie und Biochemie
Ludwig-Maximilians-Universit\"at
Butenandtstrasse 5--13
81377 M\"unchen
Germany
;
