# Supplementary material for: Methyl 1H-pyrrole-2-carboxyl­ate
Source: Acta Crystallogr Sect E Struct Rep Online. 2009 Aug 19;65(Pt 9):o2195. doi: 10.1107/S1600536809030906 (PMC2970022; doi:10.1107/S1600536809030906)
Supplement: Supplementary file 2 [file e-65-o2195-Isup2.hkl]

#
# h,k,l, Fc-squared, Fo-squared, sigma(Fo-squared) and status flag
#
data_I
_shelx_title ' Pyrro... in P 21/c'
_shelx_refln_list_code          4
_shelx_F_calc_maximum       96.43
_exptl_crystal_F_000       264.00
_reflns_d_resolution_high  0.8240
 
loop_
 _symmetry_equiv_pos_as_xyz
 'x, y, z'
 '-x, y+1/2, -z+1/2'
 '-x, -y, -z'
 'x, -y-1/2, z-1/2'
 
_cell_length_a     7.5346
_cell_length_b     5.4598
_cell_length_c    14.7300
_cell_angle_alpha  90.000
_cell_angle_beta  100.550
_cell_angle_gamma  90.000
 
_shelx_F_squared_multiplier     1.000
 
loop_
 _refln_index_h
 _refln_index_k
 _refln_index_l
 _refln_F_squared_calc
 _refln_F_squared_meas
 _refln_F_squared_sigma
 _refln_observed_status
   2   0   0     1374.77     1417.85     17.40 o
   3   0   0      113.00      100.67      9.04 o
   4   0   0      612.96      674.13     18.27 o
   5   0   0       55.62       59.95     14.25 o
   6   0   0        1.87        0.00     21.81 o
   7   0   0       30.32       47.55     21.70 o
   8   0   0        5.02       13.69     22.64 o
   1   1   0     1796.36     1777.54     45.19 o
   2   1   0       55.23       56.19      3.93 o
   3   1   0      484.04      513.36     19.89 o
   4   1   0      541.71      576.60     14.87 o
   5   1   0        4.11        3.79      7.44 o
   6   1   0      237.89      238.25     24.79 o
   7   1   0       74.70       84.40     14.57 o
   8   1   0        4.22       24.45     21.37 o
   0   2   0       62.78       56.95      4.71 o
   1   2   0      284.42      295.97      8.37 o
   2   2   0        0.86        0.00      1.67 o
   3   2   0        0.75        0.13      3.02 o
   4   2   0      639.02      705.33     36.57 o
   5   2   0        3.27        4.43      6.52 o
   6   2   0       24.83       16.10     13.50 o
   7   2   0      300.44      289.11     48.82 o
   8   2   0       82.78       68.52     20.83 o
   1   3   0        1.16        0.00      2.52 o
   2   3   0       32.42       27.30      4.51 o
   3   3   0        2.64        7.10      6.18 o
   4   3   0      206.71      243.12      8.99 o
   5   3   0       54.38       80.67     18.72 o
   6   3   0        5.66        4.09     12.44 o
   7   3   0        5.90       14.05     18.85 o
   8   3   0        0.12        0.00      6.71 o
   0   4   0      386.80      452.36     20.41 o
   1   4   0      258.03      279.24     12.73 o
   2   4   0       27.27       41.07     12.62 o
   3   4   0      467.18      516.49     28.58 o
   4   4   0       88.22       91.95     10.49 o
   5   4   0        1.66        0.00     14.69 o
   6   4   0        0.12        0.00      9.30 o
   7   4   0       31.38       27.65     22.68 o
   1   5   0        0.32       19.00     10.15 o
   2   5   0       11.95       17.59     13.22 o
   3   5   0      344.66      402.47     41.20 o
   4   5   0       33.04       45.37     14.00 o
   5   5   0       29.78       40.57     19.75 o
   0   6   0        0.20       13.35     21.71 o
   1   6   0      140.10      170.03     17.87 o
   2   6   0       21.70       21.73     18.10 o
   3   6   0        5.90       10.65     20.53 o
  -8   1   1        8.16        0.99     20.94 o
  -7   1   1      175.12      203.69     15.17 o
  -6   1   1       13.83       13.95     10.61 o
  -5   1   1      118.61       87.38     14.05 o
  -4   1   1        4.47        2.70      2.75 o
  -3   1   1       19.65       10.92      2.71 o
  -2   1   1       93.50       74.40      4.49 o
  -1   1   1      204.02      184.14      7.46 o
   0   1   1     1115.92     1231.90     10.16 o
   1   1   1      203.96      203.43      7.32 o
   2   1   1       90.61       88.19      4.24 o
   3   1   1     1045.66     1116.52     22.35 o
   4   1   1      179.51      138.62     22.41 o
   5   1   1      183.00      190.65      6.80 o
   6   1   1       23.28       24.06     10.43 o
   7   1   1      232.25      282.77     36.00 o
   8   1   1        3.16        0.42      6.83 o
  -8   2   1       81.03      105.11     20.76 o
  -7   2   1       48.98       37.54     16.79 o
  -6   2   1       12.85       21.57     11.45 o
  -5   2   1       46.13       46.44      7.43 o
  -4   2   1        0.90        0.00      2.44 o
  -3   2   1        0.28        1.88      4.25 o
  -2   2   1        3.59        4.39      4.84 o
  -1   2   1      462.22      457.32     16.37 o
   0   2   1       10.74       13.01      4.12 o
   1   2   1       17.93       22.45      3.31 o
   2   2   1       37.11       27.84      4.76 o
   3   2   1      592.11      621.51     24.91 o
   4   2   1        0.12        0.00      1.83 o
   5   2   1        6.50       10.86      8.86 o
   6   2   1       88.73       71.74     13.77 o
   7   2   1       58.64       57.06     17.72 o
   8   2   1        2.99       21.24     21.62 o
  -8   3   1        3.74       11.75     29.12 o
  -7   3   1        4.98       19.70     20.27 o
  -6   3   1       13.01       15.01     10.58 o
  -5   3   1       47.83       47.28     11.96 o
  -4   3   1      190.94      201.32     14.86 o
  -3   3   1       17.11       19.26      8.15 o
  -2   3   1      379.20      332.48     28.54 o
  -1   3   1      441.32      442.73      9.20 o
   0   3   1      372.52      372.42     48.17 o
   1   3   1        1.79       16.89      4.81 o
   2   3   1      113.76       96.87      6.67 o
   3   3   1      171.54      177.90      9.72 o
   4   3   1        0.19        0.00      5.27 o
   5   3   1       11.36        5.75     20.29 o
   6   3   1       27.65       27.29     11.91 o
   7   3   1        3.35        9.35     21.98 o
  -7   4   1       32.70       45.22     23.50 o
  -6   4   1       55.02       44.98     17.12 o
  -5   4   1       14.47       16.34     15.88 o
  -4   4   1       65.02       47.93     10.00 o
  -3   4   1       54.28       66.10      9.08 o
  -2   4   1       44.47       47.08     10.39 o
  -1   4   1        2.83        3.24     12.08 o
   0   4   1       81.17       86.32     15.49 o
   1   4   1       31.90       42.62     10.21 o
   2   4   1      261.96      266.68     13.08 o
   3   4   1      111.18      102.26     12.69 o
   4   4   1       54.19       51.56     10.60 o
   5   4   1        6.78        6.60     18.19 o
   6   4   1       74.30       71.79     14.67 o
   7   4   1        4.00        3.85     21.67 o
  -5   5   1       64.65       92.56     18.72 o
  -4   5   1       59.91       71.08     16.62 o
  -3   5   1        0.38        3.80     14.58 o
  -2   5   1        8.29       13.85     16.21 o
  -1   5   1       69.97       93.66     13.02 o
   0   5   1       42.32       56.34     14.73 o
   1   5   1       15.16       26.01     13.99 o
   2   5   1      114.41      128.68     13.52 o
   3   5   1        3.68       20.24     13.92 o
   4   5   1        6.50       13.95     14.75 o
   5   5   1       18.97       26.18     20.01 o
  -3   6   1        4.73        6.60     16.69 o
  -2   6   1        4.16        8.17     13.66 o
  -1   6   1        9.68       23.33     17.13 o
   0   6   1        0.02        3.76     10.77 o
   1   6   1        0.39        0.00     23.03 o
   2   6   1       14.52       26.53     18.46 o
   3   6   1        9.44       14.88     19.00 o
  -9   0   2      100.59      115.85     32.96 o
  -8   0   2       46.84       25.56     26.52 o
  -7   0   2       60.43       54.78     19.46 o
  -6   0   2      965.74     1092.22     27.93 o
  -5   0   2      814.79      976.33     23.36 o
  -4   0   2      130.71      172.43     10.93 o
  -3   0   2       18.40        0.00      7.15 o
  -2   0   2     1417.71     1487.35    103.63 o
   1   0   2     1607.10     1569.20     14.29 o
   2   0   2     1467.90     1557.06     19.48 o
   3   0   2       60.85       46.14      9.17 o
   4   0   2       78.04       91.54     11.34 o
   5   0   2      205.45      248.89     16.32 o
   6   0   2       13.91        6.83     26.80 o
   7   0   2        3.38        2.92     13.10 o
   8   0   2       39.29       45.12     27.73 o
  -9   1   2        0.41        2.43    295.69 o
  -8   1   2        8.78        6.67     20.65 o
  -7   1   2       55.84       55.07     15.13 o
  -6   1   2      135.74      138.87     15.06 o
  -5   1   2        1.60        5.58      6.41 o
  -4   1   2       56.15       54.42      7.01 o
  -3   1   2      858.56      859.14     27.81 o
  -2   1   2      824.97      701.61     47.45 o
  -1   1   2     1808.91     1704.94    102.81 o
   0   1   2      170.24      171.10      5.34 o
   1   1   2     5681.35     5803.32     22.79 o
   2   1   2       23.18       14.74      3.65 o
   3   1   2      309.70      312.49      7.13 o
   4   1   2       46.80       38.22      4.03 o
   5   1   2      402.27      414.08     25.94 o
   6   1   2      125.54      119.80     15.58 o
   7   1   2       17.20       18.37     16.59 o
   8   1   2       10.16        0.00     15.56 o
  -8   2   2        7.73        6.72     23.56 o
  -7   2   2       11.12       13.99     23.25 o
  -6   2   2       30.10       25.06      9.02 o
  -5   2   2      284.79      285.89     19.85 o
  -4   2   2      157.40      144.13     14.51 o
  -3   2   2      171.64      175.89      6.57 o
  -2   2   2     1730.33     1686.49     40.89 o
  -1   2   2      679.33      598.31     43.22 o
   0   2   2      119.32      131.96     11.26 o
   1   2   2      567.11      590.95      8.79 o
   2   2   2      133.23      117.99      5.98 o
   3   2   2        1.17        0.12      4.82 o
   4   2   2       16.43       13.10      5.11 o
   5   2   2      132.93      130.38      8.46 o
   6   2   2       71.86       59.85     17.31 o
   7   2   2       27.12       23.73     16.59 o
   8   2   2      104.22      120.56     21.92 o
  -8   3   2       32.88       39.91     23.47 o
  -7   3   2       12.05       21.85     19.16 o
  -6   3   2        0.00        8.58      9.87 o
  -5   3   2       40.42       39.93     11.48 o
  -4   3   2        0.31        0.00      3.53 o
  -3   3   2       15.57       10.53      6.63 o
  -2   3   2        1.80        1.39      3.60 o
  -1   3   2        0.01        9.28      4.68 o
   0   3   2       19.85       14.26      6.84 o
   1   3   2      244.63      263.02      7.68 o
   2   3   2      210.67      208.73     12.08 o
   3   3   2       52.69       59.54      7.69 o
   4   3   2      222.01      221.03     13.63 o
   5   3   2      259.86      266.89     23.29 o
   6   3   2        0.86        9.31      8.80 o
   7   3   2        3.83       10.42     20.24 o
  -7   4   2        8.86       19.30     29.34 o
  -6   4   2       38.10       28.41     17.82 o
  -5   4   2        1.66       32.09     17.68 o
  -4   4   2       12.25        7.29      8.24 o
  -3   4   2        0.17        4.62     10.71 o
  -2   4   2       18.80       10.67      6.83 o
  -1   4   2       17.78        9.63      7.74 o
   0   4   2       10.55       15.76      6.25 o
   1   4   2      186.05      168.33     32.10 o
   2   4   2       14.50        1.20      9.13 o
   3   4   2       37.67       47.78     10.11 o
   4   4   2       25.12       13.55     11.60 o
   5   4   2      114.53      125.85     16.26 o
   6   4   2        0.02        6.33     10.67 o
  -6   5   2       23.92       45.94     22.34 o
  -5   5   2        9.80       26.91     18.62 o
  -4   5   2       12.42       13.89     14.85 o
  -3   5   2      171.35      176.55     14.45 o
  -2   5   2      308.45      319.89     22.08 o
  -1   5   2        3.28        7.18      8.91 o
   0   5   2       37.48       40.86     13.68 o
   1   5   2        1.17        1.72     13.88 o
   2   5   2      340.17      344.85     15.33 o
   3   5   2        0.00        0.00     11.52 o
   4   5   2        9.02       11.97     11.10 o
   5   5   2        0.00        4.19     13.95 o
  -3   6   2       12.11       12.79     15.95 o
  -2   6   2      153.61      176.85     17.89 o
  -1   6   2       17.96       22.84     18.29 o
   0   6   2        2.95        9.40     17.79 o
   1   6   2        2.13       17.59     17.83 o
   2   6   2        4.65       13.25     19.30 o
   3   6   2       17.69       23.24     19.27 o
  -9   1   3       60.19       82.65     23.64 o
  -8   1   3        4.76        6.10     10.31 o
  -7   1   3      328.82      370.19     28.25 o
  -6   1   3       88.65       89.40     11.95 o
  -5   1   3        1.13        0.04      3.17 o
  -4   1   3        9.01        6.68      4.50 o
  -3   1   3       17.17        6.36      5.20 o
  -2   1   3       18.38       20.67      4.27 o
  -1   1   3        2.24        2.40      2.12 o
   0   1   3     1782.53     2041.29    146.16 o
   1   1   3     5741.87     5948.55    127.13 o
   2   1   3      374.30      414.54     10.33 o
   3   1   3      408.02      431.76     16.04 o
   4   1   3       89.10      104.22     15.17 o
   5   1   3       10.74       19.92     12.20 o
   6   1   3       15.95       12.98      8.71 o
   7   1   3      147.58      148.74     19.66 o
   8   1   3       20.42       19.77     18.42 o
  -8   2   3        4.37        2.24     61.10 o
  -7   2   3        0.11        0.00     15.78 o
  -6   2   3       40.54       27.16      8.92 o
  -5   2   3      104.83       95.91      9.86 o
  -4   2   3        6.38        9.26      4.80 o
  -3   2   3     1236.93     1353.47     48.06 o
  -2   2   3        4.45        7.50      3.58 o
  -1   2   3      170.54      153.45      6.67 o
   0   2   3      553.75      554.09     18.88 o
   1   2   3        9.09        8.95      4.43 o
   2   2   3       37.82       50.69      5.69 o
   3   2   3        4.10        9.29      6.03 o
   4   2   3       20.33       34.96      7.42 o
   5   2   3       38.61       32.50      8.99 o
   6   2   3        4.20       12.26     12.64 o
   7   2   3        5.12        2.12      5.35 o
   8   2   3       77.82      100.41     23.15 o
  -8   3   3       20.08       26.75     23.21 o
  -7   3   3        0.39        7.12     18.18 o
  -6   3   3      433.81      501.21     31.59 o
  -5   3   3       18.25       17.60      9.17 o
  -4   3   3       96.37      102.86     13.36 o
  -3   3   3        4.02        0.16      3.79 o
  -2   3   3       37.57       37.91      5.75 o
  -1   3   3       72.27       64.38      6.56 o
   0   3   3      840.84      884.00     35.24 o
   1   3   3      236.85      219.22     14.71 o
   2   3   3        4.55        1.93      3.18 o
   3   3   3      234.07      253.36     12.82 o
   4   3   3       59.88       48.21      8.86 o
   5   3   3       24.05       18.52     10.51 o
   6   3   3        2.97        5.91     27.23 o
   7   3   3        1.04       15.61     17.62 o
  -7   4   3        7.96        4.99     16.48 o
  -6   4   3       15.98       23.39     15.10 o
  -5   4   3       22.87       16.47     17.63 o
  -4   4   3      253.17      275.44     19.50 o
  -3   4   3      205.06      199.29     10.16 o
  -2   4   3      241.50      257.74     10.47 o
  -1   4   3       80.46       94.84      8.38 o
   0   4   3       74.71       63.64      8.18 o
   1   4   3       29.40       30.56      7.28 o
   2   4   3        2.63       10.15     11.35 o
   3   4   3      100.86       93.58     14.07 o
   4   4   3       45.18       45.53     11.75 o
   5   4   3       15.19       18.91     14.46 o
   6   4   3        4.82       11.94     15.92 o
  -5   5   3        4.26       13.46     17.44 o
  -4   5   3       47.41       70.82     16.66 o
  -3   5   3        0.00        0.00      8.53 o
  -2   5   3      237.62      255.31     19.08 o
  -1   5   3        0.71        0.00      3.38 o
   0   5   3        0.80        0.00      2.54 o
   1   5   3        5.44        0.22      2.50 o
   2   5   3        0.71        0.10      0.95 o
   3   5   3        0.06        1.09     15.79 o
   4   5   3        0.89        9.43     17.40 o
   5   5   3        2.79       15.20     18.01 o
  -3   6   3        3.40        6.88     23.57 o
  -2   6   3       26.59       31.55     20.83 o
  -1   6   3       29.99       45.19     18.59 o
   0   6   3        3.15        0.00      8.08 o
   1   6   3        2.72        0.48     14.85 o
   2   6   3        0.56        3.65     12.09 o
   3   6   3        1.10       12.34     16.67 o
  -9   0   4        1.10       13.23     36.97 o
  -8   0   4       88.27       91.72     25.55 o
  -7   0   4      225.48      222.33     20.42 o
  -6   0   4       73.83       71.87     15.07 o
  -5   0   4       83.32       56.20     28.80 o
  -4   0   4      305.58      324.78     14.18 o
  -3   0   4      749.02      768.62     81.34 o
  -2   0   4      375.64      284.88     46.65 o
  -1   0   4     1404.20     1446.48     18.39 o
   0   0   4     9298.58     8571.82   1835.16 o
   1   0   4      383.35      382.37      8.91 o
   2   0   4      764.60      781.05     15.46 o
   3   0   4      676.34      639.25     16.96 o
   4   0   4     1375.69     1525.06     27.98 o
   5   0   4       19.13       14.06     11.98 o
   6   0   4      426.65      503.56     22.35 o
   7   0   4        1.61       17.16     22.36 o
   8   0   4        0.68       13.55     29.84 o
  -9   1   4        4.00        4.86     26.64 o
  -8   1   4       44.65       43.18     19.33 o
  -7   1   4      163.79      155.91     14.71 o
  -6   1   4        7.84        8.01      9.73 o
  -5   1   4      104.55       73.75      9.85 o
  -4   1   4      777.98      889.93     26.98 o
  -3   1   4      228.50      219.15      9.90 o
  -2   1   4        1.36        4.22      3.79 o
  -1   1   4       32.47       44.77      7.42 o
   0   1   4     3814.11     4138.16    100.79 o
   1   1   4      465.24      468.17     16.52 o
   2   1   4       11.05        4.16      3.01 o
   3   1   4       14.59        8.74      6.89 o
   4   1   4        0.10        1.63      9.86 o
   5   1   4       11.49       16.10     11.58 o
   6   1   4       99.42      108.53     21.79 o
   7   1   4       38.34       21.91     14.99 o
   8   1   4        3.55        2.49    231.59 o
  -8   2   4        0.70        5.74     25.05 o
  -6   2   4        5.22        7.80      7.97 o
  -5   2   4        7.72       11.64      7.46 o
  -4   2   4      397.13      413.07     22.74 o
  -3   2   4        3.46       11.10      4.31 o
  -2   2   4      125.47      120.49      7.28 o
  -1   2   4      354.95      317.65     14.81 o
   0   2   4       18.50       18.56      4.08 o
   1   2   4      508.65      536.53     14.52 o
   2   2   4      487.37      509.48     17.33 o
   3   2   4       12.28       10.97      4.64 o
   4   2   4        6.77        9.13      5.07 o
   5   2   4       48.11       45.32      9.33 o
   6   2   4       39.86       32.64     13.75 o
   7   2   4      140.93      139.34     24.34 o
  -8   3   4       16.06       14.54     20.60 o
  -7   3   4       14.86       19.93     18.62 o
  -6   3   4        8.79       13.21     18.37 o
  -5   3   4        2.24        1.86      5.32 o
  -4   3   4       75.00       60.89      7.28 o
  -3   3   4      104.94      106.33      6.68 o
  -2   3   4       33.63       33.66      7.04 o
  -1   3   4      193.90      179.92     13.06 o
   0   3   4       31.21       47.51      8.38 o
   1   3   4        4.96       10.33      7.80 o
   2   3   4       10.45       12.91      5.44 o
   3   3   4      268.90      283.68     14.81 o
   4   3   4      381.44      423.17     18.25 o
   5   3   4        7.23       12.03      9.32 o
   6   3   4        0.06        0.45     11.96 o
   7   3   4       20.86       17.90     18.64 o
  -7   4   4       52.44       65.48     22.98 o
  -6   4   4        8.87       10.50     25.46 o
  -5   4   4       20.28       14.80     10.36 o
  -4   4   4        0.11        6.43     10.94 o
  -3   4   4       25.62       26.46     10.38 o
  -2   4   4        1.43        6.66     10.09 o
  -1   4   4        0.01        0.00      9.71 o
   0   4   4       32.03       21.11      8.49 o
   1   4   4       97.38      102.16      8.13 o
   2   4   4       36.92       15.52     14.42 o
   3   4   4      725.26      778.80     50.59 o
   4   4   4        6.74        8.60      7.59 o
   5   4   4       11.07       10.46     16.32 o
   6   4   4       35.96       35.29     16.52 o
  -5   5   4        2.22        9.88     16.27 o
  -4   5   4      152.29      165.66     29.15 o
  -3   5   4      195.14      197.11     12.32 o
  -2   5   4        0.28        7.91     35.22 o
  -1   5   4       45.24       56.37     13.92 o
   0   5   4       38.38       30.41     14.76 o
   1   5   4       70.35       60.53     14.05 o
   2   5   4        2.14        0.00     17.60 o
   3   5   4       12.60       16.25     16.47 o
   4   5   4        4.27        7.67     13.42 o
   5   5   4       16.36       16.82     18.51 o
  -3   6   4        0.07        2.08     13.90 o
  -2   6   4        0.32        0.79      6.56 o
  -1   6   4      194.56      197.07     18.21 o
   0   6   4        0.39       15.16     24.76 o
   1   6   4       24.62       18.43     17.62 o
   2   6   4        9.07        9.71     35.57 o
  -8   1   5       13.36        8.59     14.87 o
  -7   1   5        0.15        3.70     12.37 o
  -6   1   5      189.11      175.88     17.85 o
  -5   1   5      136.20      115.43     11.08 o
  -4   1   5       12.33        7.68      4.13 o
  -3   1   5       59.62       62.65      8.60 o
  -2   1   5        0.25        1.18      3.06 o
  -1   1   5     1280.77     1436.43     35.02 o
   0   1   5       93.45       97.06      4.77 o
   1   1   5     1618.08     1742.84     54.87 o
   2   1   5      177.69      168.30      9.87 o
   3   1   5      136.71      133.16      9.41 o
   4   1   5        7.88        8.47     17.81 o
   5   1   5        0.66        0.00      9.89 o
   6   1   5       15.87       18.86     13.53 o
   7   1   5       22.84       23.75     17.09 o
   8   1   5       33.04       31.65     25.76 o
  -8   2   5       27.79       35.42     20.89 o
  -7   2   5       66.47       55.04     16.07 o
  -6   2   5        4.37        2.05      3.21 o
  -5   2   5      205.96      234.92     13.36 o
  -4   2   5       29.29       28.52      7.32 o
  -3   2   5       35.69       20.74      5.21 o
  -2   2   5        0.01        1.89      2.82 o
  -1   2   5       31.45       22.07      4.63 o
   0   2   5        7.82        0.75      3.77 o
   1   2   5        0.28        6.95      5.02 o
   2   2   5      188.66      174.69      8.07 o
   3   2   5       19.16       15.22      5.78 o
   4   2   5       19.87       16.55      6.09 o
   5   2   5       98.55       80.35     18.05 o
   6   2   5       17.58       15.89     19.14 o
   7   2   5       55.88       68.16     19.35 o
  -8   3   5       26.61       41.89     22.98 o
  -7   3   5        0.14        6.95     20.02 o
  -6   3   5       65.44       51.70     15.51 o
  -5   3   5      103.40       86.49      8.34 o
  -4   3   5      279.44      293.26      9.85 o
  -3   3   5       21.48       22.23      6.74 o
  -2   3   5      203.54      200.31     11.78 o
  -1   3   5       61.62       66.67      7.02 o
   0   3   5      122.68      128.26      7.23 o
   1   3   5       34.99       39.86      8.36 o
   2   3   5       70.19       60.80      6.34 o
   3   3   5       12.46        4.11      5.42 o
   4   3   5       32.99       24.36      7.65 o
   5   3   5        2.75        4.23      9.81 o
   6   3   5       37.77       35.28     18.21 o
   7   3   5        0.37        0.80     19.01 o
  -7   4   5        0.18        6.74     31.71 o
  -6   4   5       94.98       89.72     22.53 o
  -5   4   5       45.04       27.49     11.82 o
  -4   4   5        0.60        1.25     10.69 o
  -3   4   5       19.11       15.48      9.29 o
  -2   4   5      212.14      218.77     10.02 o
  -1   4   5        1.37        0.09      0.83 o
   0   4   5        7.93        9.61      7.73 o
   1   4   5       31.58       36.10      8.12 o
   2   4   5       53.29       14.80     16.19 o
   3   4   5        8.86        8.76      9.45 o
   4   4   5        0.78        4.90      8.93 o
   5   4   5        4.23       11.98     15.02 o
   6   4   5        2.33        3.35      4.71 o
  -5   5   5       25.21       19.65     23.74 o
  -4   5   5        4.67        2.76     12.35 o
  -3   5   5        0.01        0.00      7.72 o
  -2   5   5       23.23       26.04     10.98 o
  -1   5   5      124.49      124.36     13.84 o
   0   5   5       65.71       72.64     13.15 o
   1   5   5       19.73       25.05     12.94 o
   2   5   5       17.39       20.28     11.21 o
   3   5   5       12.73        4.35     14.65 o
   4   5   5        0.01        2.53      8.58 o
  -3   6   5       11.78        6.58     18.61 o
  -2   6   5       38.85       47.76     18.59 o
  -1   6   5       57.96       70.69     18.03 o
   0   6   5        2.04        4.69     30.31 o
   1   6   5        6.55        6.97     13.46 o
   2   6   5        8.54       11.16     12.79 o
  -9   0   6       11.43       18.24     43.83 o
  -8   0   6       45.40       49.38     25.78 o
  -7   0   6      158.88      146.42     20.29 o
  -6   0   6     1740.95     1936.05     25.52 o
  -5   0   6      264.18      269.06     11.90 o
  -4   0   6        3.30        9.62      7.67 o
  -3   0   6      697.33      680.84    111.78 o
  -2   0   6      558.55      587.03     29.95 o
  -1   0   6      175.18      181.62     11.57 o
   0   0   6       19.25       23.49      8.23 o
   1   0   6       15.71       14.90      9.67 o
   2   0   6       38.90       26.56      9.77 o
   3   0   6       61.36       60.12     11.46 o
   4   0   6      295.37      293.96     15.73 o
   5   0   6        9.74       15.16     13.39 o
   6   0   6       57.76       73.62     20.53 o
   7   0   6       19.73       34.12     28.40 o
  -8   1   6       38.93       31.50     17.35 o
  -7   1   6       58.18       62.87     14.52 o
  -6   1   6      100.31       78.72     14.62 o
  -5   1   6      137.17      135.59      8.37 o
  -4   1   6        2.02        4.62      5.24 o
  -3   1   6      206.28      192.55      9.31 o
  -2   1   6       38.98       34.62      4.79 o
  -1   1   6       37.20       31.62      9.49 o
   0   1   6       54.85       44.16      9.27 o
   1   1   6      741.69      779.56     30.91 o
   2   1   6      290.10      296.80     31.53 o
   3   1   6      118.80      115.18      8.68 o
   4   1   6        0.98        0.00     12.52 o
   5   1   6      232.88      219.37     22.79 o
   6   1   6        8.68       11.21     16.86 o
   7   1   6       31.67       23.40     18.70 o
  -8   2   6       15.69       17.34     21.83 o
  -7   2   6        3.98        6.03     23.86 o
  -6   2   6       27.36       17.45      8.65 o
  -5   2   6        8.76       11.67     10.74 o
  -4   2   6       11.79       17.81      9.16 o
  -3   2   6       18.26       19.88      4.51 o
  -2   2   6      514.25      438.48     41.96 o
  -1   2   6      144.27      132.85     19.79 o
   0   2   6      267.16      257.94      7.03 o
   1   2   6     2569.51     2986.69     44.85 o
   2   2   6      786.86      807.14     15.72 o
   3   2   6       47.76       37.85      6.93 o
   4   2   6      321.60      314.48     29.19 o
   5   2   6      139.69      129.51     17.96 o
   6   2   6       92.68       78.92     16.73 o
   7   2   6       10.41        8.45     17.63 o
  -7   3   6        2.90       18.16     18.87 o
  -6   3   6        7.96        0.86      8.29 o
  -5   3   6        2.59        1.77      5.00 o
  -4   3   6       21.98       15.80      7.43 o
  -3   3   6       55.44       57.23      8.51 o
  -2   3   6      579.01      542.26     26.55 o
  -1   3   6      118.47      103.14      5.91 o
   0   3   6        0.69        9.06      4.84 o
   1   3   6       15.73       15.40      8.14 o
   2   3   6        9.66        8.69      5.34 o
   3   3   6       15.93       12.63      8.13 o
   4   3   6      221.02      222.38     19.76 o
   5   3   6       61.72       45.69     12.55 o
   6   3   6        0.10        4.19     14.95 o
  -7   4   6       17.07        9.12     24.26 o
  -6   4   6       75.04       59.58     17.39 o
  -5   4   6       75.78       66.62     10.76 o
  -4   4   6       14.09       19.77      9.54 o
  -3   4   6      348.39      374.99     32.36 o
  -2   4   6       92.48       92.20      9.64 o
  -1   4   6        9.36       14.63      9.97 o
   0   4   6        1.70        1.54      2.18 o
   1   4   6       65.39       62.93      8.53 o
   2   4   6       38.20       26.29     11.11 o
   3   4   6        0.75        3.34      3.59 o
   4   4   6        4.20        1.39      8.00 o
   5   4   6       66.86       52.52     13.11 o
  -5   5   6        6.46       10.87     27.53 o
  -4   5   6       14.09       15.37     16.74 o
  -3   5   6      169.49      175.47     12.46 o
  -2   5   6       34.15       43.58     11.59 o
  -1   5   6        0.01        1.91     18.03 o
   0   5   6       50.07       41.39     14.36 o
   1   5   6       40.91       38.81     13.82 o
   2   5   6      108.52      116.52     14.38 o
   3   5   6       15.25       18.11     15.46 o
   4   5   6        6.65       15.29     14.93 o
  -2   6   6       88.43       76.79     19.15 o
  -1   6   6       20.94       18.88     20.81 o
   0   6   6        1.24       11.55     14.97 o
   1   6   6       22.52       29.94     17.46 o
  -8   1   7        4.79       17.35     15.42 o
  -7   1   7        6.36        3.48      6.60 o
  -6   1   7        6.77        7.47      9.57 o
  -5   1   7        1.62        2.98      6.07 o
  -4   1   7        8.57       26.66     10.22 o
  -3   1   7      799.99      729.81     31.90 o
  -2   1   7       20.37        0.18      5.09 o
  -1   1   7       99.16      113.53     16.64 o
   0   1   7      237.90      179.94     50.18 o
   1   1   7      746.74      801.49     48.84 o
   2   1   7        9.13        1.66      3.93 o
   3   1   7       36.02       27.91     11.39 o
   4   1   7      151.93      138.04     22.49 o
   5   1   7       32.21       23.83     12.93 o
   6   1   7       12.30       17.37     16.44 o
   7   1   7        0.69        0.29     15.52 o
  -8   2   7        0.09        0.00     12.54 o
  -7   2   7        5.77        0.20      2.05 o
  -6   2   7        0.04        2.94      6.21 o
  -5   2   7       18.08       20.21      8.33 o
  -4   2   7       14.70       27.32      9.47 o
  -3   2   7      291.14      246.28      9.99 o
  -2   2   7       78.71       69.46     15.69 o
  -1   2   7        2.44        3.83      8.91 o
   0   2   7      363.86      390.29      8.71 o
   1   2   7      510.05      505.55     21.15 o
   2   2   7        2.99        0.00      1.84 o
   3   2   7        6.20        4.48      7.70 o
   4   2   7       58.38       61.75     14.16 o
   5   2   7       12.93       16.13     16.97 o
   6   2   7        1.29        8.43     19.94 o
   7   2   7       35.33       43.19     25.41 o
  -7   3   7        0.29        1.73     12.02 o
  -6   3   7      183.78      163.75     18.68 o
  -5   3   7       71.29       52.72     12.60 o
  -4   3   7      115.03       90.18      9.50 o
  -3   3   7       17.66       15.63      6.77 o
  -2   3   7        3.63        4.64      7.27 o
  -1   3   7        1.92        8.72      7.97 o
   0   3   7       19.81       13.54      6.08 o
   1   3   7        3.23        6.48     11.15 o
   2   3   7        7.60        8.52      4.39 o
   3   3   7       45.60       39.70      7.17 o
   4   3   7      169.67      153.08      8.59 o
   5   3   7        0.52        0.00     12.15 o
   6   3   7       31.25       41.66     21.53 o
  -6   4   7       10.97        4.25     14.06 o
  -5   4   7        8.01        6.06     14.72 o
  -4   4   7      120.78      117.89     16.64 o
  -3   4   7        8.90       26.75      9.94 o
  -2   4   7       17.98       10.25      8.97 o
  -1   4   7       51.43       43.50      9.76 o
   0   4   7      193.60      181.87     13.98 o
   1   4   7        0.28        3.11     12.02 o
   2   4   7       34.49       27.62     12.16 o
   3   4   7       15.09       20.59      8.50 o
   4   4   7        0.55        2.13      8.08 o
   5   4   7       16.97       15.11     14.20 o
  -5   5   7       24.71        7.48     16.17 o
  -4   5   7        0.01       12.04     17.34 o
  -3   5   7        0.05        9.77     12.58 o
  -2   5   7       33.00       37.29     13.15 o
  -1   5   7       65.82       57.13     11.99 o
   0   5   7       17.30       22.79     12.88 o
   1   5   7        3.50       18.24     14.10 o
   2   5   7        8.01       14.10     18.45 o
   3   5   7        0.23        0.00      6.09 o
   4   5   7       36.59       60.85     16.49 o
  -2   6   7       28.35       44.79     20.03 o
  -1   6   7        0.00        0.00      1.68 o
   0   6   7        0.82       11.74     22.15 o
  -8   0   8       40.29       57.01     28.29 o
  -7   0   8      141.92      125.41     24.20 o
  -6   0   8       80.26       61.81     14.22 o
  -5   0   8       55.75       63.06     11.82 o
  -4   0   8       79.69       75.19      9.61 o
  -3   0   8      198.07      162.02     17.51 o
  -2   0   8      166.28      132.15     31.57 o
  -1   0   8       19.60        8.76     88.66 o
   0   0   8      292.54      251.43     62.35 o
   1   0   8      315.18      322.16     38.95 o
   2   0   8       51.91       44.92     11.97 o
   3   0   8       62.07       78.53     14.10 o
   4   0   8      148.66      138.06     16.40 o
   5   0   8       14.68       21.16     20.33 o
   6   0   8      186.07      215.47     24.96 o
   7   0   8       49.05       61.00     28.77 o
  -8   1   8       38.79       39.93     20.09 o
  -7   1   8        7.70       10.51     16.67 o
  -6   1   8        7.80        1.47      3.01 o
  -5   1   8      201.16      204.35     11.08 o
  -4   1   8       18.38       27.28      9.14 o
  -3   1   8        0.14        0.30      1.05 o
  -2   1   8        2.13       11.33      6.94 o
  -1   1   8      579.13      618.40     37.65 o
   0   1   8      392.94      322.73    105.48 o
   1   1   8        4.12        0.12      2.74 o
   2   1   8       85.05       76.64     13.06 o
   3   1   8       61.77       57.80     13.78 o
   4   1   8       13.72        7.77      8.17 o
   5   1   8       11.28        8.45     11.98 o
   6   1   8       25.14       22.70     19.21 o
   7   1   8       82.03       70.93     20.70 o
  -8   2   8       62.45       73.75     20.67 o
  -7   2   8      151.84      148.85     15.03 o
  -6   2   8        4.55        6.37     10.44 o
  -5   2   8      382.79      325.62     13.00 o
  -4   2   8      104.48      112.77      9.52 o
  -3   2   8       37.71       28.86      7.95 o
  -2   2   8       12.16       15.14     20.40 o
  -1   2   8       11.06        4.42     14.99 o
   0   2   8       36.63       38.54      8.85 o
   1   2   8        0.48       10.54      6.82 o
   2   2   8      725.89      766.56     54.99 o
   3   2   8       18.53       12.48      9.22 o
   4   2   8        3.63       10.94     12.39 o
   5   2   8        7.53        7.42     12.69 o
   6   2   8       44.01       31.88     20.30 o
  -7   3   8        7.79        0.35      6.10 o
  -6   3   8        7.70        3.59     13.37 o
  -5   3   8       51.23       45.19     10.35 o
  -4   3   8       79.49       76.51     19.04 o
  -3   3   8       15.23       28.30      9.90 o
  -2   3   8      200.78      186.50      9.89 o
  -1   3   8      346.92      332.00     17.69 o
   0   3   8       11.26       17.60      7.85 o
   1   3   8        1.14        0.00      8.60 o
   2   3   8      120.83      114.37      7.12 o
   3   3   8      419.34      425.38     24.52 o
   4   3   8       45.17       43.91      9.81 o
   5   3   8        1.24        0.00      7.31 o
   6   3   8        3.19        3.32     19.65 o
  -6   4   8        0.09        0.00    130.00 o
  -5   4   8       59.59       45.33     16.32 o
  -4   4   8       44.84       48.38     11.18 o
  -3   4   8       88.52       90.68     10.79 o
  -2   4   8        1.84        7.65      8.73 o
  -1   4   8      169.20      171.84     14.78 o
   0   4   8       37.00       50.37     18.64 o
   1   4   8        2.28        7.91     11.41 o
   2   4   8        3.40        7.65     13.53 o
   3   4   8       13.24       24.95     10.23 o
   4   4   8       43.30       30.34     10.94 o
   5   4   8        0.67        0.00      3.18 o
  -5   5   8        1.20        1.74     31.12 o
  -4   5   8       77.32       67.56     14.91 o
  -3   5   8        2.46        1.81     17.68 o
  -2   5   8        8.77       16.69     13.68 o
  -1   5   8        0.15        8.40     10.69 o
   0   5   8        3.79        7.49      8.73 o
   1   5   8       10.69       16.53     16.83 o
   2   5   8        0.26        2.62     10.21 o
   3   5   8       17.50       28.71     18.64 o
  -7   1   9       13.11        3.22      9.22 o
  -6   1   9      156.15      131.32     11.60 o
  -5   1   9      461.38      470.64     21.50 o
  -4   1   9       31.71       26.63      7.31 o
  -3   1   9       17.98       14.33      5.58 o
  -2   1   9      188.06      235.39     17.42 o
  -1   1   9       68.67       56.62     15.94 o
   0   1   9       25.62       22.72      8.80 o
   1   1   9      487.31      500.86     43.88 o
   2   1   9      110.44      118.73     17.10 o
   3   1   9       14.36       12.89     14.74 o
   4   1   9       45.89       39.21     14.33 o
   5   1   9      224.00      216.83     17.11 o
   6   1   9       36.23       33.93     18.44 o
  -7   2   9        9.74       19.22     24.24 o
  -6   2   9        0.20        4.23     12.10 o
  -5   2   9       16.26        0.22      8.84 o
  -4   2   9       99.45      106.60     16.11 o
  -3   2   9       70.31       56.00     13.67 o
  -2   2   9        4.02        0.57      3.14 o
  -1   2   9      216.28      250.44     62.90 o
   0   2   9        0.98        4.36      6.30 o
   1   2   9       89.87       80.73     16.04 o
   2   2   9      115.30      115.72     13.29 o
   3   2   9        8.15        0.00      4.53 o
   4   2   9       17.53       29.69     13.94 o
   5   2   9       55.57       47.03     18.70 o
   6   2   9       12.50       14.40     18.26 o
  -7   3   9        8.49       15.14     38.90 o
  -6   3   9       49.43       45.58     16.05 o
  -5   3   9       58.46       69.98     34.17 o
  -4   3   9       23.03       34.83     24.04 o
  -3   3   9      127.02      104.47     20.78 o
  -2   3   9       20.72        9.18      5.57 o
  -1   3   9       27.38       25.96      8.94 o
   0   3   9       69.94       74.44      8.29 o
   1   3   9       12.60        9.80     11.21 o
   2   3   9      424.31      441.53     19.29 o
   3   3   9        4.00        1.14      2.47 o
   4   3   9       71.06       56.18     11.24 o
   5   3   9        0.05        0.00     22.99 o
  -6   4   9        0.78        4.88     25.21 o
  -5   4   9       59.26       48.58     16.70 o
  -4   4   9       21.34       25.39     12.16 o
  -3   4   9       14.98        8.19     10.50 o
  -2   4   9      133.76      107.45     11.42 o
  -1   4   9        0.85        0.00      9.30 o
   0   4   9       53.82       68.75     10.82 o
   1   4   9       39.29       30.27     10.65 o
   2   4   9       23.72       22.54     15.63 o
   3   4   9       15.50       22.69      9.99 o
   4   4   9        2.08        7.37      6.88 o
  -4   5   9        6.15       16.18     15.43 o
  -3   5   9        0.17       14.08     14.57 o
  -2   5   9       13.65       23.01     12.28 o
  -1   5   9       12.47       15.91     13.99 o
   0   5   9       22.66       14.20     14.96 o
   1   5   9       49.92       57.13     16.19 o
   2   5   9       37.47       34.29     16.70 o
  -7   0  10       20.26        7.03    433.21 o
  -6   0  10       95.58       99.69     15.32 o
  -5   0  10       48.77       65.26     28.14 o
  -4   0  10        6.21       20.17     14.77 o
  -3   0  10      179.37      123.54     31.07 o
  -2   0  10      660.54      850.57     25.20 o
  -1   0  10        7.56        0.00      7.61 o
   0   0  10      443.67      549.18     19.78 o
   1   0  10        0.31        8.39      8.04 o
   2   0  10       68.41       61.90     11.04 o
   3   0  10       15.81        2.51     48.12 o
   4   0  10       18.15        9.45     16.40 o
   5   0  10        1.00        0.00     34.01 o
   6   0  10        0.83        0.00     31.85 o
  -8   1  10       15.48       18.99     31.27 o
  -7   1  10        1.56        0.00     10.45 o
  -6   1  10      356.63      399.96     13.97 o
  -5   1  10        5.10       38.16     11.85 o
  -4   1  10       21.50       15.07     11.31 o
  -3   1  10        0.04       15.34     13.89 o
  -2   1  10       87.93      145.02     11.87 o
  -1   1  10        2.00        2.37     12.91 o
   0   1  10       12.21        1.99      8.05 o
   1   1  10       65.74       70.66     10.42 o
   2   1  10       54.85       55.46      7.46 o
   3   1  10       46.00       46.03     10.70 o
   4   1  10        5.41        8.96     12.04 o
   5   1  10        3.44        0.00      2.00 o
   6   1  10       26.51       25.07     22.23 o
  -7   2  10       21.55       19.23     29.05 o
  -6   2  10       13.76       11.86     12.50 o
  -5   2  10       44.43       39.02     16.66 o
  -4   2  10       84.01       80.76     14.20 o
  -3   2  10        9.94       11.21     15.71 o
  -2   2  10       31.06       57.51     22.22 o
  -1   2  10        1.19       34.59     16.00 o
   0   2  10       58.34       62.80     16.72 o
   1   2  10      310.70      331.41     35.27 o
   2   2  10       37.69       34.41     10.38 o
   3   2  10        3.25        4.84     12.28 o
   4   2  10      301.03      303.49     39.57 o
   5   2  10      147.53      174.28     29.35 o
   6   2  10       11.49        7.23     26.69 o
  -7   3  10       16.00        1.07      9.13 o
  -6   3  10        8.24        0.87      9.85 o
  -5   3  10        0.06       13.38     15.93 o
  -4   3  10       19.07       12.29     24.81 o
  -3   3  10      226.90      182.84     22.13 o
  -2   3  10      308.13      218.63     27.63 o
  -1   3  10        0.12       31.93     27.45 o
   0   3  10        2.27       10.88      8.37 o
   1   3  10       55.51       28.15     12.66 o
   2   3  10       98.48       86.29     12.07 o
   3   3  10        3.89        0.00     11.33 o
   4   3  10        5.63       12.79     14.72 o
   5   3  10        5.24        0.48     15.18 o
  -6   4  10        0.00        0.00     24.34 o
  -5   4  10       20.31       33.27     19.86 o
  -4   4  10        1.05       29.77     16.79 o
  -3   4  10      218.64      215.90     12.45 o
  -2   4  10        0.00        6.66     10.98 o
  -1   4  10        4.53        1.64      4.32 o
   0   4  10       72.57       80.62     11.10 o
   1   4  10       11.02       15.48     11.38 o
   2   4  10       14.05       13.79     14.06 o
   3   4  10       11.86       17.65     12.55 o
   4   4  10        8.94       15.52     14.89 o
  -4   5  10        5.77       25.60     15.78 o
  -3   5  10        0.11       26.57     15.75 o
  -2   5  10        4.69       10.27     12.12 o
  -1   5  10        1.38        6.98     12.35 o
   0   5  10        0.64        0.00     20.17 o
   1   5  10       12.46        7.80     12.88 o
   2   5  10        2.07        8.09     13.47 o
  -7   1  11       38.72       31.68     22.62 o
  -6   1  11        7.21       16.19     13.88 o
  -5   1  11       72.81       96.82     14.16 o
  -4   1  11      135.46      121.76     10.72 o
  -3   1  11       97.27       71.20     14.44 o
  -2   1  11       22.49       58.93      9.60 o
  -1   1  11        7.71        1.05      4.89 o
   0   1  11       25.31       65.48     13.55 o
   1   1  11        0.13        1.14     10.97 o
   2   1  11       90.65       88.60      8.25 o
   3   1  11       55.85       51.24     10.68 o
   4   1  11        9.41       18.64     17.21 o
   5   1  11        0.45        0.00      6.59 o
  -7   2  11       12.91       14.65     22.83 o
  -6   2  11        2.74        3.55      6.54 o
  -5   2  11        2.44       48.32     22.20 o
  -4   2  11       17.56       15.19     16.62 o
  -3   2  11        3.19       28.08     18.35 o
  -2   2  11      113.25      146.49     13.77 o
  -1   2  11       20.33       57.60     31.10 o
   0   2  11       34.03       54.79     18.10 o
   1   2  11      203.90      233.72     12.56 o
   2   2  11       54.53       34.23     12.92 o
   3   2  11        1.23        0.00     14.80 o
   4   2  11       79.26       56.30     14.76 o
   5   2  11        2.57        1.27     17.07 o
  -6   3  11        0.46       12.73     18.30 o
  -5   3  11       72.88       63.37     15.61 o
  -4   3  11        7.78        0.00     15.71 o
  -3   3  11        6.69        5.04     30.94 o
  -2   3  11        0.50        4.11     38.64 o
  -1   3  11        6.70       26.74     32.26 o
   0   3  11      177.53      180.91     24.56 o
   1   3  11       14.82       11.30     20.97 o
   2   3  11       11.26       15.88     11.77 o
   3   3  11       22.77       26.30     19.48 o
   4   3  11       20.43       14.81     14.03 o
  -5   4  11        2.50       24.74     27.37 o
  -4   4  11       13.49       29.86     16.74 o
  -3   4  11        9.88       16.60     15.09 o
  -2   4  11        1.30        3.37      9.62 o
  -1   4  11       54.05       36.82     11.56 o
   0   4  11       12.87       22.96     16.00 o
   1   4  11       20.19       11.54     11.82 o
   2   4  11       27.91        0.68      7.76 o
   3   4  11       35.73       26.42     19.59 o
  -3   5  11        2.33       19.23     16.12 o
  -2   5  11        0.67        8.11     16.86 o
  -1   5  11        9.91       18.52     14.02 o
   0   5  11       22.79       14.48     14.55 o
   1   5  11        2.00        8.74     15.95 o
  -7   0  12       31.66       25.97     28.51 o
  -6   0  12       74.60      121.21     23.26 o
  -5   0  12        5.51       17.83     15.26 o
  -4   0  12       94.29      103.11     23.10 o
  -3   0  12        5.71        0.00      4.99 o
  -2   0  12      206.30      258.83     20.35 o
  -1   0  12       48.14       29.82     22.59 o
   0   0  12       91.49       71.71     18.26 o
   1   0  12       25.81       32.46     16.51 o
   2   0  12      264.97      303.41     19.89 o
   3   0  12      113.29       99.96     14.66 o
   4   0  12        6.70        7.13     18.07 o
   5   0  12       88.39       83.18     30.81 o
  -7   1  12        9.96       32.97     22.85 o
  -6   1  12        0.15       34.04     14.02 o
  -5   1  12       11.33        6.21     18.31 o
  -4   1  12       62.93       78.76     16.97 o
  -3   1  12        3.12        0.00     24.04 o
  -2   1  12        0.00       36.38     21.15 o
  -1   1  12       81.15       87.05     20.55 o
   0   1  12       41.73       47.59     20.26 o
   1   1  12        8.61       20.18      8.17 o
   2   1  12        3.14        0.00      5.51 o
   3   1  12        1.73        2.13     14.49 o
   4   1  12        1.12        2.31      8.66 o
   5   1  12       27.46       25.09     21.93 o
  -7   2  12       38.64       44.46     28.74 o
  -6   2  12        2.90       10.60      8.48 o
  -5   2  12      494.59      505.62     19.67 o
  -4   2  12      131.14      105.77     16.01 o
  -3   2  12       21.46       21.39     17.53 o
  -2   2  12      165.91      201.97     14.59 o
  -1   2  12      265.41      302.01     46.40 o
   0   2  12       18.80       29.27     13.75 o
   1   2  12        0.09        3.94     12.26 o
   2   2  12       48.90       41.08     11.89 o
   3   2  12       11.81        1.38      6.35 o
   4   2  12        0.01        0.00     17.44 o
  -6   3  12        2.19        6.43     13.34 o
  -5   3  12        0.10       30.61     31.35 o
  -4   3  12       15.27        5.19     24.58 o
  -3   3  12        0.02        0.00    184.64 o
  -2   3  12      110.63      101.99     25.39 o
  -1   3  12       24.02       44.97     26.41 o
   0   3  12        0.49       21.73     20.89 o
   1   3  12       42.80       46.87     26.08 o
   2   3  12      197.54      159.42     16.49 o
   3   3  12      105.54      101.67     19.96 o
   4   3  12        0.07        8.44     27.52 o
  -4   4  12       16.89       13.80     19.13 o
  -3   4  12        3.17        4.95     27.05 o
  -2   4  12        1.60        6.48     14.20 o
  -1   4  12       43.65       24.14     17.88 o
   0   4  12        4.26       30.94     21.12 o
   1   4  12        2.68        0.94      5.87 o
   2   4  12       31.43        2.80     16.55 o
  -7   1  13        0.36       10.58     24.74 o
  -6   1  13       15.33       46.43     15.97 o
  -5   1  13       55.15       72.40     17.47 o
  -4   1  13       11.10       24.57     20.46 o
  -3   1  13        1.33        0.00     21.49 o
  -2   1  13      108.09      136.58     19.40 o
  -1   1  13        6.11        5.18      7.12 o
   0   1  13       12.77        0.00      8.53 o
   1   1  13        1.90       29.79     12.58 o
   2   1  13        0.35        7.74     13.55 o
   3   1  13        7.11        0.00      4.25 o
   4   1  13        3.72        2.78     11.18 o
  -6   2  13        0.81       16.85     13.44 o
  -5   2  13       24.42       50.21     29.20 o
  -4   2  13       24.93       25.88     16.60 o
  -3   2  13       26.47       10.91     36.00 o
  -2   2  13        9.14       58.39     14.31 o
  -1   2  13       43.77       56.92     18.38 o
   1   2  13       67.15       58.83     30.46 o
   2   2  13        0.28        9.39     11.11 o
   3   2  13        0.69        4.49     15.27 o
   4   2  13        2.39        4.73     25.09 o
  -5   3  13        6.18       19.04     34.89 o
  -4   3  13        1.16        0.00      9.92 o
  -3   3  13       12.73        3.12     23.13 o
  -2   3  13       39.60       43.97     25.50 o
  -1   3  13        5.32       36.60     28.47 o
   0   3  13        2.92       32.20     21.29 o
   1   3  13       33.93       27.32     18.81 o
   2   3  13      136.99      110.46     26.73 o
   3   3  13       52.30       56.85     17.17 o
  -4   4  13        3.94        7.49     29.36 o
  -3   4  13        0.05        3.89     14.80 o
  -2   4  13       29.34       21.84     24.62 o
  -1   4  13        0.07        1.74     11.66 o
   0   4  13        8.54       59.05     28.38 o
   1   4  13        0.10       37.44     28.72 o
  -6   0  14       92.62      164.14     25.68 o
  -5   0  14       74.70       82.06     21.44 o
  -4   0  14       64.00       44.79     21.95 o
  -3   0  14       46.54       25.38     22.64 o
  -2   0  14       49.37       94.85     17.99 o
  -1   0  14       63.27       48.99     20.26 o
   0   0  14       40.49        0.80     17.47 o
   1   0  14       98.80      115.97     19.73 o
   2   0  14        0.10        2.34    325.17 o
   3   0  14       61.12       66.35     25.16 o
   4   0  14        5.66       14.44     24.21 o
  -6   1  14       62.07       84.09     18.60 o
  -5   1  14       35.82       27.08     16.61 o
  -4   1  14       52.72       45.33     17.71 o
  -3   1  14        0.93        0.00     12.54 o
  -2   1  14       49.74       88.21     13.36 o
  -1   1  14        3.77       16.23     14.95 o
   0   1  14      117.08       87.22     15.24 o
   1   1  14       39.94       54.55     14.31 o
   2   1  14        0.01        5.56     15.30 o
   3   1  14        1.83        0.00      8.04 o
   4   1  14       27.70        8.03     17.61 o
  -6   2  14        2.57       44.21     23.45 o
  -5   2  14        0.18       19.57     14.34 o
  -4   2  14      128.40      122.87     26.38 o
  -3   2  14        9.52        0.00      3.91 o
  -2   2  14       25.16       63.70     15.09 o
  -1   2  14       16.48       28.07     14.84 o
   0   2  14       25.76        0.00     17.95 o
   1   2  14        9.87       20.80     19.83 o
   2   2  14        0.77       12.17     21.54 o
   3   2  14        6.49       14.21     20.14 o
  -5   3  14        0.48        9.68     19.35 o
  -4   3  14       61.02       44.41     23.35 o
  -3   3  14      114.07      133.14     28.27 o
  -1   3  14       20.76       90.75     26.21 o
   0   3  14        6.34       18.39     24.14 o
   1   3  14       27.79       41.22     26.73 o
   2   3  14       11.84       14.42     33.91 o
  -2   4  14       32.11       27.10     23.41 o
  -1   4  14        1.10       20.68     26.25 o
   0   4  14        6.66       23.30     22.50 o
  -6   1  15        0.63       43.39     18.29 o
  -5   1  15       30.83       38.15     17.64 o
  -4   1  15       56.86       50.44     18.44 o
  -3   1  15        0.34        4.40     38.73 o
  -2   1  15       48.67       87.38     14.60 o
  -1   1  15      157.63      190.44     27.04 o
   0   1  15       22.44        2.59     54.02 o
   1   1  15        2.56       20.88     23.64 o
   2   1  15        4.70       21.61     20.07 o
   3   1  15       45.48       55.72     21.40 o
  -5   2  15       18.75       25.78     23.04 o
  -4   2  15        4.34       15.32     15.35 o
  -2   2  15       28.17       52.90     15.54 o
  -1   2  15        3.63       27.13     15.57 o
   1   2  15       10.36       41.37     25.51 o
   2   2  15       49.80       46.97     18.76 o
  -4   3  15       58.43       57.85     29.31 o
  -3   3  15        5.89        9.21     18.89 o
  -2   3  15        0.40        0.00     15.88 o
  -1   3  15       29.33       58.21     25.55 o
   0   3  15       11.27       22.44     24.10 o
   1   3  15       25.44        3.44     10.03 o
  -5   0  16       14.10       34.56     25.96 o
  -4   0  16      103.39      114.04     26.19 o
  -3   0  16       64.55       32.35     26.81 o
  -2   0  16       31.47       59.84     20.60 o
  -1   0  16        8.02       10.55     21.26 o
   2   0  16       30.29       44.18     26.78 o
  -5   1  16       17.67       23.06     23.09 o
  -4   1  16       15.87       13.73     20.53 o
  -3   1  16        7.37        0.87      9.42 o
  -2   1  16       15.26       50.17     14.90 o
  -1   1  16        0.81        0.00     16.31 o
   0   1  16       42.98       37.48     20.88 o
   1   1  16       10.78        7.68     17.37 o
   2   1  16       42.91       55.36     19.60 o
  -4   2  16        0.37        0.00     26.92 o
  -3   2  16        0.36        4.01     15.65 o
  -2   2  16       60.79      109.37     20.57 o
  -1   2  16      110.54      152.62     20.00 o
   0   2  16        5.42        6.18     20.45 o
   1   2  16       22.00       36.26     29.08 o
  -4   1  17       22.83       26.78     20.35 o
  -3   1  17       49.10       37.24     20.24 o
  -2   1  17       12.06       49.30     18.28 o
  -1   1  17        0.66       12.97     20.92 o
   0   1  17       11.20        1.01      6.16 o
  -2   2  17       10.92       40.65     19.98 o
  -1   2  17        0.00       29.42     21.55 o
 
